# Supplementary material for: Population Genetic Structure Within and among Seasonal Site Types in the Little Brown Bat (Myotis lucifugus) and the Northern Long-Eared Bat (M. septentrionalis)
Source: PLoS One. 2015 May 5;10(5):e0126309. doi: 10.1371/journal.pone.0126309 (PMC4420266; doi:10.1371/journal.pone.0126309)
Supplement: S1 Table — Number of mtDNA and nDNA samples analyzed for the little brown bat (M. lucifugus) and northern long-eared bat (M. septentrionalis) from each sample site. (XLSX) [file pone.0126309.s001.xlsx]

## Sheet: Supp table 1
Myotis lucifugus
	Mitochondrial sequences			Genotype profiles
Site Name	Female	Male	Total	Female	Male	Total
Annapolis Royal	27	0	27	29	0	29
Antigonish	30	0	30	30	0	30
Caledonia	20	0	20	21	0	21
Earltown	18	0	18	18	0	18
Martock	29	0	29	57	0	57
Mill Village	69	0	69	69	0	69
Mineville	24	0	24	27	0	27
New Russell	13	0	13	14	0	14
Rawdon Hall	25	0	25	48	0	48
Rawdon House	23	0	23	33	0	33
Renfrew	19	0	19	19	0	19
Tatamagouche	81	0	81	84	0	84
Waverly	19	0	19	19	0	19
West Chezzetcook	18	0	18	19	0	19
TOTAL SUMMERING	415	0	415	487	0	487
Berryton Cave	22	13	35	16	25	41
Cave of Bats	3	15	18	5	21	26
Cheverie Cave	11	11	22	24	35	59
Copperstream	24	15	39	24	37	61
Glenelg Mine	14	15	29	23	48	71
Hayes Cave	18	10	28	70	56	126
Howes Cave	3	3	6	4	7	11
Lake Charlotte Mine	19	14	33	25	24	49
Lear Shaft	14	19	33	16	43	59
Minasville Cave	5	9	14	5	10	15
Mine-aux-Pipistelles	10	17	27	7	19	26
Mount St. Hilaire	6	8	14	6	8	14
Rawdon Mine	15	35	50	39	128	167
Vault Cave	14	15	29	23	47	70
Whites Cave	6	21	27	6	23	29
TOTAL SWARMING	184	220	404	293	531	824
Myotis septentrionalis
	Mitochondrial sequences			Genotype profiles
Site Name	Female	Male	Total	Female	Male	Total
Fundy National Park	5	24	29	5	23	28
Dollar Lake	17	1	18	18	1	19
Kejimkujik National Park	26	3	29	28	3	31
Nuttby	13	8	21	13	7	20
TOTAL SUMMERING	61	36	97	64	34	98
Berryton Cave	10	7	17	11	8	19
Cave of Bats	9	16	25	12	16	28
Cheverie Cave	17	8	25	15	12	27
Glenelg Mine	6	9	15	6	11	17
Hayes Cave	22	21	43	25	24	49
Howes Cave	9	29	38	9	29	38
Lake Charlotte Mine	7	24	31	7	24	31
Lear Shaft	14	17	31	17	24	41
Minasville Cave	10	9	19	10	11	21
Rawdon Mine	26	27	53	26	29	55
Whites Cave	8	14	22	10	15	25
TOTAL SWARMING	138	181	319	148	203	351
