# Supplementary material for: Population Genetic Structure Within and among Seasonal Site Types in the Little Brown Bat (Myotis lucifugus) and the Northern Long-Eared Bat (M. septentrionalis)
Source: PLoS One. 2015 May 5;10(5):e0126309. doi: 10.1371/journal.pone.0126309 (PMC4420266; doi:10.1371/journal.pone.0126309)
Supplement: S2 Table — Primer concentrations were the same for both the little brown bat (M. lucifugus) and northern long-eared bat (M. septentrionalis) unless indicated. See Burns et al. [59] for more information. (XLSX) [file pone.0126309.s002.xlsx]

## Sheet: Supp Table 2
Multiplex	Locus Name	Annealing Temp	Primer [] (uM)	Fluorescent Label	Dilution (PCR product:water)
1	Mluc4	60	0.10a, 0.15b	VIC	1:10a, 1:5b
	Mluc5		0.1	6FAM
	Mluc8		0.2a, 0.1b	PET
2	Mluc1	60	0.08a, 0.16b	6FAM	1:5a, noneb
	Mluc21		0.2a, 0.4b	6FAM
3	Mluc11	55	0.1	6FAM	1:6
	Mluc25		0.15	PET
4	Mluc7	60	0.1	NED	1:8
	Mluc30		0.15	6FAM
	Mluc34		0.2	PET
a Myotis lucifugus
b Myotis septentrionalis
