# Supplementary material for: Population Genetic Structure Within and among Seasonal Site Types in the Little Brown Bat (Myotis lucifugus) and the Northern Long-Eared Bat (M. septentrionalis)
Source: PLoS One. 2015 May 5;10(5):e0126309. doi: 10.1371/journal.pone.0126309 (PMC4420266; doi:10.1371/journal.pone.0126309)
Supplement: S3 Table — (XLSX) [file pone.0126309.s003.xlsx]

## Sheet: Supp Table 3
Myotis lucifugus Haplotype	Genbank Accession	Annapolis Royal	Antigonish	Berryton Cave	Caledonia	Cave of Bats	Cheverie Cave	Copperstream	Earltown	Glenelg Mine	Hayes Cave	Howes Cave	Lake Charlotte Mine	Lear Shaft	Martock	Mill village	Minasville Cave	Mine-aux-Pipistelles	Mineville	Mount St. Hilaire	New Russell	Rawdon Hall	Rawdon House	Rawdon Mine	Renfrew	Tatamagouche	Vault Cave	Waverly	West Chezzetcook	Whites Cave	Count	Frequency
Mylu001	KP273334	0	0	0	0	2	1	0	0	0	0	0	0	0	0	4	0	0	0	0	0	0	0	1	0	1	1	0	0	2	12	0.014652
Mylu002	KP273335	7	0	13	4	2	10	10	2	0	10	4	6	10	11	23	2	2	4	0	4	7	5	6	1	36	11	3	1	6	200	0.2442
Mylu003	KP273336	0	0	0	0	1	0	0	0	0	0	0	2	0	0	0	0	0	0	0	0	0	0	0	0	0	0	0	0	0	3	0.003663
Mylu004	KP273337	0	0	0	0	0	0	0	0	0	0	0	1	0	0	0	0	0	0	0	2	2	0	4	0	0	0	2	1	0	12	0.014652
Mylu005	KP273338	1	0	1	0	1	0	0	0	0	0	0	0	1	0	0	0	0	0	0	0	0	1	0	0	0	0	0	0	0	5	0.00610501
Mylu006	KP273339	4	0	0	1	3	0	7	1	1	2	1	3	2	0	0	0	6	2	5	0	1	1	4	0	4	4	0	1	1	54	0.0659341
Mylu007	KP273340	2	2	6	1	1	2	2	0	3	1	0	1	5	10	16	1	0	3	0	1	3	3	7	4	3	1	2	0	2	82	0.100122
Mylu008	KP273341	0	0	0	0	0	0	0	0	0	0	0	1	0	0	0	0	0	0	0	0	0	0	1	0	0	0	0	0	0	2	0.002442
Mylu009	KP273342	0	0	0	0	0	0	0	0	0	0	0	0	0	2	0	0	0	0	0	0	0	0	0	1	0	1	0	0	0	4	0.004884
Mylu010	KP273343	2	0	0	0	0	0	0	0	1	0	0	1	1	3	0	1	0	3	0	0	1	0	4	0	0	0	1	1	0	19	0.023199
Mylu011	KP273344	4	0	0	5	0	1	1	0	0	0	0	0	0	0	5	0	0	1	0	0	0	0	0	0	0	1	2	0	0	20	0.02442
Mylu012	KP273345	0	0	0	0	0	0	0	1	1	2	0	3	1	1	0	0	0	0	0	0	0	0	2	0	7	1	0	1	0	20	0.02442
Mylu013	KP273346	0	0	0	0	0	0	0	0	0	0	0	0	0	0	0	0	0	0	0	0	0	0	1	0	0	0	0	0	0	1	0.001221
Mylu014	KP273347	0	0	1	0	0	0	0	0	0	0	0	0	0	0	0	0	0	0	0	0	0	0	1	0	0	1	0	0	0	3	0.003663
Mylu015	KP273348	0	0	0	0	0	0	2	0	0	0	0	0	0	0	0	0	0	0	0	0	0	0	1	0	0	0	0	0	0	3	0.003663
Mylu016	KP273349	0	0	0	1	0	1	1	0	0	1	1	1	0	0	6	1	0	4	0	2	0	2	2	1	7	0	1	0	3	35	0.042735
Mylu017	KP273350	0	0	0	0	0	0	0	0	0	0	0	0	0	0	0	0	0	0	0	0	0	0	1	0	0	0	0	0	1	2	0.002442
Mylu018	KP273351	2	5	0	1	6	3	0	4	4	8	0	9	4	2	4	8	0	6	0	2	7	7	13	10	2	1	3	11	1	123	0.150183
Mylu019	KP273352	0	0	0	0	0	0	0	0	0	0	0	0	0	0	0	0	0	0	0	0	0	0	1	0	0	0	0	0	0	1	0.001221
Mylu020	KP273353	0	0	0	0	0	0	0	0	0	0	0	0	0	0	0	0	0	0	0	1	0	0	1	0	0	0	0	0	0	2	0.002442
Mylu021	KP273354	0	0	0	0	0	0	0	0	0	0	0	0	1	0	2	0	0	0	0	0	0	0	0	0	0	0	0	0	0	3	0.003663
Mylu022	KP273355	0	2	0	0	0	0	0	0	0	1	0	0	0	0	0	0	0	0	0	0	1	0	0	0	0	0	0	0	0	4	0.004884
Mylu023	KP273356	0	0	0	0	0	0	0	0	0	0	0	0	0	0	0	0	0	0	0	0	2	0	0	0	0	0	1	0	0	3	0.003663
Mylu024	KP273357	0	0	0	0	0	1	0	0	0	0	0	0	0	0	1	0	0	0	0	0	0	0	0	0	0	1	0	0	0	3	0.003663
Mylu025	KP273358	0	0	0	0	0	1	0	0	0	0	0	0	0	0	0	0	0	0	0	0	0	0	0	0	0	1	0	0	0	2	0.002442
Mylu026	KP273359	0	3	0	0	1	0	0	0	0	0	0	0	1	0	0	0	0	0	0	0	0	0	0	0	12	0	0	0	0	17	0.020757
Mylu027	KP273360	0	0	0	0	1	0	0	0	0	0	0	0	0	0	0	0	0	0	0	0	0	0	0	0	0	0	0	0	0	1	0.001221
Mylu028	KP273361	0	0	0	0	0	1	0	0	0	0	0	0	0	0	0	0	0	0	0	0	0	0	0	0	0	0	0	0	0	1	0.001221
Mylu029	KP273362	0	0	0	0	0	1	0	0	0	0	0	0	0	0	0	0	0	0	0	0	0	0	0	0	0	0	0	0	0	1	0.001221
Mylu030	KP273363	0	0	0	0	0	0	0	0	0	1	0	0	0	0	0	0	0	0	0	0	0	0	0	0	0	0	0	0	1	2	0.002442
Mylu031	KP273364	0	0	0	0	0	0	0	0	0	1	0	0	0	0	0	0	1	0	0	0	0	0	0	0	0	0	0	0	0	2	0.002442
Mylu032	KP273365	0	6	0	0	0	0	0	0	1	0	0	1	0	0	0	0	0	0	0	0	0	0	0	0	0	0	0	0	0	8	0.00976801
Mylu033	KP273366	0	0	0	0	0	0	0	0	0	0	0	1	0	0	0	0	0	0	0	0	0	0	0	0	0	0	0	0	0	1	0.001221
Mylu034	KP273367	0	0	0	0	0	0	0	0	1	0	0	0	1	0	0	0	0	0	0	0	0	0	0	0	0	0	0	0	0	2	0.002442
Mylu035	KP273368	0	1	0	0	0	0	0	0	1	0	0	1	1	0	0	0	0	0	0	0	0	0	0	0	0	0	0	0	0	4	0.004884
Mylu036	KP273369	0	2	0	0	0	0	0	10	0	0	0	0	2	0	0	0	0	0	0	0	0	2	0	0	3	0	0	0	0	19	0.023199
Mylu037	KP273370	0	0	0	0	0	0	0	0	0	0	0	0	1	0	0	0	0	0	0	0	0	0	0	0	0	0	0	0	0	1	0.001221
Mylu038	KP273371	0	0	0	0	0	0	0	0	0	0	0	0	1	0	0	0	0	0	0	0	0	0	0	0	0	0	0	0	0	1	0.001221
Mylu039	KP273372	0	0	0	0	0	0	0	0	3	0	0	1	0	0	0	0	0	0	0	0	0	0	0	0	0	0	0	0	0	4	0.004884
Mylu040	KP273373	0	0	0	0	0	0	0	0	0	0	0	0	1	0	0	0	0	0	0	0	0	0	0	0	0	0	0	0	0	1	0.001221
Mylu041	KP273374	0	0	0	0	0	0	0	0	0	0	0	0	0	0	0	0	0	0	0	0	0	0	0	0	0	0	0	0	1	1	0.001221
Mylu042	KP273375	0	0	0	0	0	0	0	0	0	0	0	0	0	0	0	0	0	0	0	0	0	0	0	0	0	0	0	0	2	2	0.002442
Mylu044	KP273376	0	0	0	0	0	0	0	0	0	0	0	0	0	0	0	0	0	0	0	0	0	0	0	0	0	0	0	0	1	1	0.001221
Mylu045	KP273377	0	0	0	0	0	0	0	0	0	0	0	0	0	0	0	0	0	0	0	0	0	0	0	0	0	0	0	0	1	1	0.001221
Mylu046	KP273378	0	0	1	0	0	0	0	0	0	0	0	0	0	0	0	0	0	0	0	0	0	0	0	0	4	0	0	0	1	6	0.00732601
Mylu047	KP273379	0	0	0	0	0	0	0	0	2	0	0	0	0	0	0	0	0	0	0	0	0	0	0	0	0	0	0	0	1	3	0.003663
Mylu048	KP273380	0	0	0	0	0	0	0	0	0	0	0	0	0	0	0	0	0	0	0	0	0	0	0	0	0	0	0	0	1	1	0.001221
Mylu049	KP273381	0	0	1	0	0	0	0	0	0	0	0	0	0	0	0	0	0	0	0	0	0	0	0	0	0	0	0	0	1	2	0.002442
Mylu050	KP273382	1	0	0	0	0	0	0	0	0	0	0	1	0	0	0	0	0	0	0	0	0	0	0	0	0	0	0	0	0	2	0.002442
Mylu051	KP273383	0	0	1	0	0	0	0	0	0	0	0	0	0	0	0	0	0	0	0	0	0	0	0	0	0	0	0	0	1	2	0.002442
Mylu052	KP273384	0	0	1	0	0	0	0	0	0	0	0	0	0	0	0	0	0	0	0	0	0	0	0	0	0	0	0	0	0	1	0.001221
Mylu053	KP273385	0	0	3	0	0	0	0	0	0	0	0	0	0	0	0	0	0	0	0	0	0	0	0	0	0	0	0	0	0	3	0.003663
Mylu054	KP273386	0	0	1	0	0	0	0	0	0	0	0	0	0	0	0	0	0	0	0	0	0	0	0	0	0	0	0	0	0	1	0.001221
Mylu055	KP273387	0	0	1	0	0	0	0	0	1	0	0	0	0	0	1	0	0	1	0	1	0	0	0	0	0	1	0	0	0	6	0.00732601
Mylu056	KP273388	0	2	0	0	0	0	0	0	3	0	0	0	0	0	0	0	0	0	0	0	0	0	0	0	0	0	0	0	0	5	0.00610501
Mylu057	KP273389	0	0	0	0	0	0	0	0	2	0	0	0	0	0	0	0	0	0	0	0	0	0	0	0	0	0	0	0	0	2	0.002442
Mylu058	KP273390	0	0	0	0	0	0	0	0	1	0	0	0	0	0	0	0	0	0	0	0	0	0	0	0	0	0	0	0	0	1	0.001221
Mylu059	KP273391	0	0	0	0	0	0	0	0	1	0	0	0	0	0	0	0	0	0	0	0	0	0	0	0	0	0	0	0	0	1	0.001221
Mylu060	KP273392	0	0	0	0	0	0	0	0	0	0	0	0	0	0	0	0	0	0	0	0	0	0	0	0	0	1	0	0	0	1	0.001221
Mylu061	KP273393	0	0	0	0	0	0	0	0	0	0	0	0	0	0	0	0	0	0	0	0	0	0	0	0	0	1	0	0	0	1	0.001221
Mylu062	KP273394	0	0	0	0	0	0	0	0	1	0	0	0	0	0	0	0	0	0	0	0	0	0	0	0	0	0	0	0	0	1	0.001221
Mylu063	KP273395	0	0	0	0	0	0	0	0	0	0	0	0	0	0	0	0	0	0	0	0	0	0	0	0	0	1	0	0	0	1	0.001221
Mylu064	KP273396	0	3	0	0	0	0	0	0	1	0	0	0	0	0	0	0	0	0	0	0	0	0	0	0	0	0	0	0	0	4	0.004884
Mylu065	KP273397	0	0	0	0	0	0	0	0	1	0	0	0	0	0	0	0	0	0	0	0	0	0	0	0	0	0	0	0	0	1	0.001221
Mylu066	KP273398	0	0	0	0	0	0	0	0	0	0	0	0	0	0	0	0	0	0	0	0	0	0	0	0	0	1	0	0	0	1	0.001221
Mylu067	KP273399	0	0	0	0	0	0	0	0	0	0	0	0	0	0	0	0	1	0	0	0	0	0	0	0	0	0	0	0	0	1	0.001221
Mylu068	KP273400	0	0	0	0	0	0	4	0	0	0	0	0	0	0	0	0	2	0	1	0	0	0	0	0	0	0	0	0	0	7	0.00854701
Mylu069	KP273401	0	0	0	0	0	0	0	0	0	0	0	0	0	0	0	0	2	0	0	0	0	0	0	0	0	0	0	0	0	2	0.002442
Mylu070	KP273402	0	0	0	0	0	0	0	0	0	0	0	0	0	0	0	0	1	0	1	0	0	0	0	0	0	0	0	0	0	2	0.002442
Mylu072	KP273403	0	0	0	0	0	0	0	0	0	0	0	0	0	0	0	0	1	0	0	0	0	0	0	0	0	0	0	0	0	1	0.001221
Mylu073	KP273404	0	0	0	0	0	0	0	0	0	0	0	0	0	0	0	0	2	0	0	0	0	0	0	0	0	0	0	0	0	2	0.002442
Mylu074	KP273405	0	0	0	0	0	0	0	0	0	0	0	0	0	0	0	0	1	0	0	0	0	0	0	0	0	0	0	0	0	1	0.001221
Mylu075	KP273406	0	0	0	0	0	0	0	0	0	0	0	0	0	0	0	0	2	0	0	0	0	0	0	0	0	0	0	0	0	2	0.002442
Mylu076	KP273407	0	0	0	1	0	0	0	0	0	0	0	0	0	0	0	0	2	0	0	0	0	0	0	0	0	0	0	0	0	3	0.003663
Mylu077	KP273408	0	0	0	0	0	0	0	0	0	0	0	0	0	0	0	0	1	0	0	0	0	0	0	0	0	0	0	0	0	1	0.001221
Mylu078	KP273409	0	0	0	0	0	0	0	0	0	0	0	0	0	0	0	0	1	0	0	0	0	0	0	0	0	0	0	0	0	1	0.001221
Mylu079	KP273410	0	0	0	0	0	0	0	0	0	0	0	0	0	0	0	0	1	0	1	0	0	0	0	0	0	0	0	0	0	2	0.002442
Mylu080	KP273411	0	0	0	0	0	0	0	0	0	0	0	0	0	0	0	0	1	0	0	0	0	0	0	0	0	0	0	0	0	1	0.001221
Mylu081	KP273412	0	0	0	0	0	0	1	0	0	0	0	0	0	0	0	0	0	0	0	0	0	0	0	0	0	0	0	0	0	1	0.001221
Mylu082	KP273413	0	0	0	0	0	0	1	0	0	0	0	0	0	0	0	0	0	0	0	0	0	0	0	0	0	0	0	0	0	1	0.001221
Mylu083	KP273414	0	0	0	0	0	0	1	0	0	0	0	0	0	0	0	0	0	0	0	0	0	0	0	0	0	0	0	0	0	1	0.001221
Mylu084	KP273415	0	0	0	0	0	0	1	0	0	0	0	0	0	0	0	0	0	0	0	0	0	0	0	0	0	0	0	0	0	1	0.001221
Mylu085	KP273416	0	0	0	0	0	0	1	0	0	0	0	0	0	0	0	0	0	0	0	0	0	0	0	0	0	0	0	0	0	1	0.001221
Mylu086	KP273417	0	0	0	0	0	0	1	0	0	0	0	0	0	0	0	0	0	0	0	0	0	0	0	0	0	0	0	0	0	1	0.001221
Mylu087	KP273418	0	0	0	0	0	0	1	0	0	0	0	0	0	0	0	0	0	0	0	0	0	0	0	0	0	0	0	0	0	1	0.001221
Mylu088	KP273419	0	0	1	0	0	0	0	0	0	0	0	0	0	0	0	0	0	0	0	0	0	0	0	0	0	0	0	0	0	1	0.001221
Mylu089	KP273420	0	0	1	0	0	0	0	0	0	0	0	0	0	0	0	0	0	0	0	0	0	0	0	0	0	0	0	0	0	1	0.001221
Mylu090	KP273421	0	0	1	0	0	0	0	0	0	0	0	0	0	0	0	0	0	0	0	0	0	0	0	0	0	0	0	0	0	1	0.001221
Mylu091	KP273422	0	0	1	0	0	0	0	0	0	0	0	0	0	0	0	0	0	0	0	0	0	0	0	0	0	0	0	0	0	1	0.001221
Mylu092	KP273423	0	0	0	0	0	0	0	0	0	0	0	0	0	0	0	1	0	0	0	0	0	0	0	0	0	0	0	1	0	2	0.002442
Mylu093	KP273424	0	0	0	0	0	0	0	0	0	0	0	0	0	0	0	0	0	0	1	0	0	0	0	0	0	0	0	0	0	1	0.001221
Mylu094	KP273425	0	0	0	0	0	0	0	0	0	0	0	0	0	0	0	0	0	0	1	0	0	0	0	0	0	0	0	0	0	1	0.001221
Mylu095	KP273426	0	0	0	0	0	0	0	0	0	0	0	0	0	0	0	0	0	0	1	0	0	0	0	0	0	0	0	0	0	1	0.001221
Mylu096	KP273427	0	0	0	0	0	0	0	0	0	1	0	0	0	0	0	0	0	0	0	0	0	0	0	0	0	0	0	0	0	1	0.001221
Mylu099	KP273428	0	0	0	0	0	0	0	0	0	0	0	0	0	0	0	0	0	0	1	0	0	0	0	0	0	0	0	0	0	1	0.001221
Mylu100	KP273429	0	0	0	0	0	0	1	0	0	0	0	0	0	0	0	0	0	0	1	0	0	0	0	0	0	0	0	0	0	2	0.002442
Mylu101	KP273430	0	0	0	0	0	0	0	0	0	0	0	0	0	0	0	0	0	0	1	0	0	0	0	0	0	0	0	0	0	1	0.001221
Mylu102	KP273431	0	0	0	0	0	0	0	0	0	0	0	0	0	0	2	0	0	0	0	0	0	0	0	0	0	0	0	0	0	2	0.002442
Mylu103	KP273432	0	1	0	0	0	0	0	0	0	0	0	0	0	0	0	0	0	0	0	0	0	0	0	0	0	0	0	0	0	1	0.001221
Mylu104	KP273433	0	0	0	0	0	0	0	0	0	0	0	0	0	0	0	0	0	0	0	0	0	0	0	0	1	0	0	0	0	1	0.001221
Mylu105	KP273434	0	1	0	0	0	0	0	0	0	0	0	0	0	0	0	0	0	0	0	0	0	0	0	0	0	0	0	0	0	1	0.001221
Mylu106	KP273435	0	0	0	0	0	0	0	0	0	0	0	0	0	0	0	0	0	0	0	0	1	0	0	0	0	0	0	0	0	1	0.001221
Mylu107	KP273436	0	0	0	0	0	0	0	0	0	0	0	0	0	0	1	0	0	0	0	0	0	0	0	0	0	0	0	0	0	1	0.001221
Mylu108	KP273437	0	0	0	0	0	0	0	0	0	0	0	0	0	0	0	0	0	0	0	0	0	0	0	2	0	0	0	0	0	2	0.002442
Mylu109	KP273438	0	2	0	0	0	0	0	0	0	0	0	0	0	0	0	0	0	0	0	0	0	0	0	0	0	0	0	0	0	2	0.002442
Mylu110	KP273439	0	0	0	6	0	0	0	0	0	0	0	0	0	0	1	0	0	0	0	0	0	0	0	0	0	0	0	0	0	7	0.00854701
Mylu111	KP273440	1	0	0	0	0	0	0	0	0	0	0	0	0	0	0	0	0	0	0	0	0	0	0	0	0	0	0	0	0	1	0.001221
Mylu112	KP273441	1	0	0	0	0	0	0	0	0	0	0	0	0	0	0	0	0	0	0	0	0	0	0	0	0	0	0	0	0	1	0.001221
Mylu113	KP273442	0	0	0	0	0	0	0	0	0	0	0	0	0	0	2	0	0	0	0	0	0	0	0	0	0	0	0	0	0	2	0.002442
Mylu114	KP273443	0	0	0	0	0	0	0	0	0	0	0	0	0	0	1	0	0	0	0	0	0	0	0	0	0	0	0	0	0	1	0.001221
Mylu115	KP273444	0	0	0	0	0	0	0	0	0	0	0	0	0	0	0	0	0	0	0	0	0	0	0	0	1	0	0	0	0	1	0.001221
Mylu116	KP273445	1	0	0	0	0	0	0	0	0	0	0	0	0	0	0	0	0	0	0	0	0	0	0	0	0	0	0	0	0	1	0.001221
Mylu117	KP273446	0	0	0	0	0	0	0	0	0	0	0	0	0	0	0	0	0	0	0	0	0	2	0	0	0	0	3	0	0	5	0.00610501
Mylu118	KP273447	0	0	0	0	0	0	0	0	0	0	0	0	0	0	0	0	0	0	0	0	0	0	0	0	0	0	1	0	0	1	0.001221
Mylu119	KP273448	1	0	0	0	0	0	0	0	0	0	0	0	0	0	0	0	0	0	0	0	0	0	0	0	0	0	0	0	0	1	0.001221
Mylu120	KP273449	0	0	0	0	0	0	0	0	0	0	0	0	0	0	0	0	0	0	0	0	0	0	0	0	0	0	0	1	0	1	0.001221
Mylu156	KP273450	0	0	0	0	0	0	1	0	0	0	0	0	0	0	0	0	0	0	0	0	0	0	0	0	0	0	0	0	0	1	0.001221
Mylu157	KP273451	0	0	0	0	0	0	1	0	0	0	0	0	0	0	0	0	0	0	0	0	0	0	0	0	0	0	0	0	0	1	0.001221
Mylu158	KP273452	0	0	0	0	0	0	1	0	0	0	0	0	0	0	0	0	0	0	0	0	0	0	0	0	0	0	0	0	0	1	0.001221
Mylu159	KP273453	0	0	0	0	0	0	1	0	0	0	0	0	0	0	0	0	0	0	0	0	0	0	0	0	0	0	0	0	0	1	0.001221
Mylu160	KP273454	0	0	1	0	0	0	0	0	0	0	0	0	0	0	0	0	0	0	0	0	0	0	0	0	0	0	0	0	0	1	0.001221
Total		27	30	35	20	18	22	39	18	29	28	6	33	33	29	69	14	27	24	14	13	25	23	50	19	81	29	19	18	27	819	1
Myotis septentrionalis Haplotype		Berryton Cave	Cave of Bats	Cheverie Cave	Dollar Lake	Fundy National Park	Glenelg Mine	Hayes Cave	Howes Cave	Kejimkujik National Park	Lake Charlotte	Lear Shaft	Minasville Cave	Nuttby	Rawdon Mine	Whites Cave	Total Count	Frequency
MYSEL001	KP273236	0	0	1	0	0	0	0	0	0	0	0	0	0	0	0	1	0.00240385
MYSEL002	KP273237	1	0	2	0	2	0	0	2	0	0	0	1	0	4	1	13	0.03125
MYSEL003	KP273238	5	4	1	7	9	2	14	9	2	2	15	3	0	9	3	85	0.204327
MYSEL004	KP273239	0	0	0	0	0	0	1	0	0	1	0	0	2	0	0	4	0.00961538
MYSEL005	KP273240	0	0	0	0	0	2	1	0	0	0	0	0	0	0	0	3	0.00721154
MYSEL006	KP273241	0	6	1	8	0	3	3	0	9	7	1	0	0	3	2	43	0.103365
MYSEL007	KP273242	0	0	0	0	0	0	2	0	0	3	2	0	0	0	0	7	0.0168269
MYSEL008	KP273243	0	1	2	0	0	0	1	0	0	0	0	0	0	0	1	5	0.0120192
MYSEL009	KP273244	0	0	0	0	0	0	0	0	0	2	0	0	0	0	0	2	0.00480769
MYSEL010	KP273245	0	2	1	0	1	0	0	0	6	3	0	1	1	1	2	18	0.0432692
MYSEL011	KP273246	0	0	0	0	0	0	0	3	0	1	0	0	0	0	0	4	0.00961538
MYSEL012	KP273247	0	0	3	0	0	0	0	0	0	0	0	0	0	0	0	3	0.00721154
MYSEL013	KP273248	0	0	1	0	0	0	0	0	3	1	0	0	0	0	0	5	0.0120192
MYSEL014	KP273249	0	0	0	0	0	0	0	0	0	8	0	0	0	0	0	8	0.0192308
MYSEL015	KP273250	0	0	1	0	0	0	0	0	0	0	0	0	0	0	0	1	0.00240385
MYSEL016	KP273251	0	2	0	0	0	0	0	0	0	0	0	1	0	0	0	3	0.00721154
MYSEL017	KP273252	0	0	0	0	2	0	0	0	0	1	2	0	1	0	0	6	0.0144231
MYSEL018	KP273253	0	0	3	2	0	0	1	0	0	0	0	1	0	5	0	12	0.0288462
MYSEL019	KP273254	0	0	1	0	0	0	2	0	0	0	0	1	0	1	0	5	0.0120192
MYSEL020	KP273255	0	0	0	0	0	0	0	0	1	0	0	0	0	0	0	1	0.00240385
MYSEL021	KP273256	1	0	0	0	0	0	1	0	0	0	2	0	1	0	2	7	0.0168269
MYSEL022	KP273257	0	0	0	0	0	0	0	0	0	2	0	0	0	0	0	2	0.00480769
MYSEL023	KP273258	0	2	1	0	2	1	1	1	0	0	1	0	2	0	0	11	0.0264423
MYSEL024	KP273259	0	0	0	0	0	0	0	0	5	0	0	0	0	0	0	5	0.0120192
MYSEL025	KP273260	0	0	3	0	0	0	0	0	0	0	0	0	0	0	0	3	0.00721154
MYSEL026	KP273261	0	0	0	0	0	0	0	0	0	0	1	0	0	0	0	1	0.00240385
MYSEL027	KP273262	0	0	0	0	0	0	0	0	0	0	1	0	0	0	0	1	0.00240385
MYSEL028	KP273263	0	0	0	0	0	0	0	0	0	0	1	0	0	0	0	1	0.00240385
MYSEL029	KP273264	1	0	0	0	0	0	0	0	1	0	0	0	0	0	0	2	0.00480769
MYSEL030	KP273265	0	0	0	0	0	2	0	0	0	0	0	0	0	0	0	2	0.00480769
MYSEL031	KP273266	0	0	0	0	0	0	0	0	1	0	0	0	0	0	0	1	0.00240385
MYSEL032	KP273267	0	0	0	0	0	0	0	0	0	0	1	0	0	1	0	2	0.00480769
MYSEL033	KP273268	0	0	0	0	0	0	0	0	0	0	2	0	0	0	0	2	0.00480769
MYSEL034	KP273269	0	0	0	0	0	0	0	0	0	0	1	0	0	0	0	1	0.00240385
MYSEL035	KP273270	0	1	0	0	0	0	1	5	0	0	0	0	0	6	0	13	0.03125
MYSEL036	KP273271	0	0	1	0	0	0	1	0	0	0	1	1	0	0	0	4	0.00961538
MYSEL037	KP273272	0	0	1	0	0	0	0	0	0	0	0	0	0	0	0	1	0.00240385
MYSEL038	KP273273	0	0	0	0	0	0	0	0	0	0	0	0	0	1	0	1	0.00240385
MYSEL039	KP273274	0	1	0	0	0	1	0	4	0	0	0	0	0	1	0	7	0.0168269
MYSEL040	KP273275	0	0	0	0	0	0	0	1	0	0	0	0	0	0	0	1	0.00240385
MYSEL041	KP273276	0	0	0	0	0	0	0	0	0	0	0	0	0	6	0	6	0.0144231
MYSEL042	KP273277	0	0	0	0	0	0	0	0	0	0	0	1	0	4	0	5	0.0120192
MYSEL043	KP273278	0	0	0	0	0	0	1	0	0	0	0	1	0	1	0	3	0.00721154
MYSEL044	KP273279	0	0	0	0	0	0	0	1	0	0	0	0	0	0	0	1	0.00240385
MYSEL045	KP273280	0	0	0	0	0	0	0	0	0	0	0	0	0	2	0	2	0.00480769
MYSEL046	KP273281	0	0	0	0	0	0	0	0	0	0	0	0	0	2	0	2	0.00480769
MYSEL047	KP273282	0	0	0	0	0	0	0	0	0	0	0	0	0	1	0	1	0.00240385
MYSEL048	KP273283	0	0	0	0	3	0	0	3	0	0	0	1	0	2	0	9	0.0216346
MYSEL049	KP273284	0	0	0	0	0	0	0	1	0	0	0	0	0	0	0	1	0.00240385
MYSEL050	KP273285	0	0	0	0	0	0	0	1	0	0	0	0	0	0	0	1	0.00240385
MYSEL051	KP273286	0	0	0	0	0	0	0	1	0	0	0	0	0	0	0	1	0.00240385
MYSEL052	KP273287	0	0	1	0	0	0	0	0	0	0	0	1	0	0	0	2	0.00480769
MYSEL053	KP273288	0	0	0	0	0	0	0	0	0	0	0	0	0	1	0	1	0.00240385
MYSEL054	KP273289	0	0	0	0	0	0	0	1	0	0	0	0	0	0	0	1	0.00240385
MYSEL055	KP273290	0	0	0	0	0	0	0	1	0	0	0	0	0	0	0	1	0.00240385
MYSEL056	KP273291	0	0	0	0	0	0	0	1	0	0	0	0	0	0	0	1	0.00240385
MYSEL057	KP273292	0	0	0	0	1	0	0	0	0	0	0	0	0	0	0	1	0.00240385
MYSEL058	KP273293	0	0	0	0	1	0	0	0	0	0	0	0	0	0	0	1	0.00240385
MYSEL059	KP273294	0	0	0	0	1	0	0	0	0	0	0	0	0	0	0	1	0.00240385
MYSEL060	KP273295	3	0	0	0	0	0	0	0	0	0	0	1	0	0	2	6	0.0144231
MYSEL061	KP273296	1	0	0	0	3	0	0	0	0	0	0	0	0	0	1	5	0.0120192
MYSEL062	KP273297	0	0	0	0	0	0	0	1	0	0	0	0	1	0	0	2	0.00480769
MYSEL063	KP273298	0	0	0	0	0	0	0	0	0	0	0	0	0	0	1	1	0.00240385
MYSEL064	KP273299	0	0	0	0	0	0	0	0	0	0	0	0	0	0	3	3	0.00721154
MYSEL065	KP273300	0	0	0	0	0	0	0	0	0	0	0	0	0	0	3	3	0.00721154
MYSEL066	KP273301	0	0	0	0	0	0	0	1	0	0	0	0	0	0	0	1	0.00240385
MYSEL067	KP273302	0	0	0	0	1	0	0	0	0	0	0	0	0	0	0	1	0.00240385
MYSEL068	KP273303	1	0	0	0	1	0	0	0	1	0	0	0	0	0	0	3	0.00721154
MYSEL069	KP273304	1	0	0	0	0	0	0	0	0	0	0	0	0	0	0	1	0.00240385
MYSEL070	KP273305	1	0	0	0	0	0	0	0	0	0	0	0	0	0	0	1	0.00240385
MYSEL071	KP273306	0	0	0	0	1	0	0	0	0	0	0	0	0	0	0	1	0.00240385
MYSEL072	KP273307	1	0	0	0	0	1	0	0	0	0	0	0	0	0	0	2	0.00480769
MYSEL073	KP273308	0	0	0	0	0	0	0	1	0	0	0	0	0	0	0	1	0.00240385
MYSEL074	KP273309	0	0	0	0	1	0	0	0	0	0	0	0	0	0	0	1	0.00240385
MYSEL075	KP273310	0	0	0	0	0	0	0	0	0	0	0	0	0	0	1	1	0.00240385
MYSEL076	KP273311	1	0	0	0	0	0	0	0	0	0	0	0	0	0	0	1	0.00240385
MYSEL077	KP273312	0	2	0	0	0	0	2	0	0	0	0	0	0	0	0	4	0.00961538
MYSEL078	KP273313	0	0	0	0	0	0	7	0	0	0	0	1	0	0	0	8	0.0192308
MYSEL079	KP273314	0	0	0	0	0	0	1	0	0	0	0	0	0	0	0	1	0.00240385
MYSEL080	KP273315	0	0	0	0	0	0	1	0	0	0	0	0	0	0	0	1	0.00240385
MYSEL081	KP273316	0	0	0	0	0	0	1	0	0	0	0	0	0	0	0	1	0.00240385
MYSEL082	KP273317	0	0	0	0	0	0	1	0	0	0	0	0	0	0	0	1	0.00240385
MYSEL083	KP273318	0	1	0	0	0	0	0	0	0	0	0	0	0	0	0	1	0.00240385
MYSEL084	KP273319	0	1	0	0	0	0	0	0	0	0	0	0	0	0	0	1	0.00240385
MYSEL085	KP273320	0	1	1	0	0	0	0	0	0	0	0	0	0	0	0	2	0.00480769
MYSEL086	KP273321	0	1	0	0	0	0	0	0	0	0	0	0	0	0	0	1	0.00240385
MYSEL087	KP273322	0	0	0	1	0	1	0	0	0	0	0	0	1	0	0	3	0.00721154
MYSEL088	KP273323	0	0	0	0	0	1	0	0	0	0	0	0	1	0	0	2	0.00480769
MYSEL089	KP273324	0	0	0	0	0	0	0	0	0	0	0	0	1	0	0	1	0.00240385
MYSEL090	KP273325	0	0	0	0	0	0	0	0	0	0	0	0	4	0	0	4	0.00961538
MYSEL091	KP273326	0	0	0	0	0	0	0	0	0	0	0	0	5	0	0	5	0.0120192
MYSEL092	KP273327	0	0	0	0	0	0	0	0	0	0	0	0	1	0	0	1	0.00240385
MYSEL093	KP273328	0	0	0	0	0	1	0	0	0	0	0	0	0	0	0	1	0.00240385
MYSEL094	KP273329	0	0	0	0	0	0	0	0	0	0	0	1	0	1	0	2	0.00480769
MYSEL095	KP273330	0	0	0	0	0	0	0	0	0	0	0	0	0	1	0	1	0.00240385
MYSEL096	KP273331	0	0	0	0	0	0	0	0	0	0	0	1	0	0	0	1	0.00240385
MYSEL097	KP273332	0	0	0	0	0	0	0	0	0	0	0	1	0	0	0	1	0.00240385
MYSEL098	KP273333	0	0	0	0	0	0	0	0	0	0	0	1	0	0	0	1	0.00240385
TOTAL		17	25	25	18	29	15	43	38	29	31	31	19	21	53	22	416	1
