# Supplementary material for: Population Genetic Structure Within and among Seasonal Site Types in the Little Brown Bat (Myotis lucifugus) and the Northern Long-Eared Bat (M. septentrionalis)
Source: PLoS One. 2015 May 5;10(5):e0126309. doi: 10.1371/journal.pone.0126309 (PMC4420266; doi:10.1371/journal.pone.0126309)
Supplement: S4 Table — This table includes the number of sequences obtained (N), number of haplotypes (H), haplotype diversity (h) with standard deviation (S.D.) and nucleotide diversity (π) with standard deviation (S.D.). (XLSX) [file pone.0126309.s004.xlsx]

## Sheet: Supp Table 4
Myotis lucifigus
Site	N	H	h	S.D.	π	S.D.
Annapolis Royal	27	12	0.8974	0.0365	0.0201	0.011
Antigonish	30	12	0.9172	0.0258	0.0264	0.0141
Caledonia	20	8	0.8368	0.051	0.0186	0.0105
Earltown	18	5	0.6601	0.102	0.0196	0.011
Martock	29	6	0.7414	0.0521	0.0147	0.0084
Mill Village	69	14	0.824	0.031	0.0159	0.0087
Mineville	24	8	0.8768	0.0335	0.0189	0.0105
New Russell	13	7	0.8846	0.0641	0.0172	0.01
Rawdon House	23	8	0.8538	0.046	0.0218	0.0119
Rawdon Hall	25	9	0.8433	0.0464	0.0214	0.0117
Renfrew	19	6	0.6959	0.0969	0.0152	0.0088
Tatamagouche	81	12	0.7664	0.0412	0.0172	0.0094
Waverly	19	10	0.9298	0.0309	0.02	0.0111
West Chezzetcook	18	8	0.6405	0.13	0.0145	0.0085
TOTAL (SUMMERING)	415	47	0.8823	0.0084	0.021	0.0111
Berryton Cave	35	16	0.8387	0.0528	0.0181	0.0099
Cave of Bats	18	9	0.8693	0.061	0.0238	0.0131
Cheverie Cave	22	10	0.7879	0.0843	0.0179	0.01
Copperstream	39	19	0.9001	0.0325	0.0163	0.009
Glenelg Mine	29	18	0.9581	0.0192	0.023	0.0125
Hayes Cave	29	10	0.8016	0.0546	0.0194	0.0107
Howes Cave	6	3	0.6	0.2152	0.0116	0.008
Lake Charlotte Mine	33	15	0.8902	0.0367	0.02	0.0109
Lear Shaft	33	15	0.8807	0.0413	0.0233	0.0125
Minasville Cave	14	6	0.6318	0.1316	0.0153	0.009
Mine Aux Pipestrelles	27	16	0.9402	0.0307	0.0247	0.0133
Mount St. Hilare	14	10	0.8901	0.0807	0.0223	0.0126
Rawdon Mine	50	16	0.8906	0.0262	0.0199	0.0107
Vault Cave	29	16	0.8498	0.0613	0.0145	0.0083
Whites Cave	27	17	0.9402	0.0314	0.0223	0.0121
TOTAL (SWARMING)	404	101	0.9155	0.0087	0.0216	0.0113
TOTAL (ALL SITES)	819	121	0.901	0.0061	0.0214	0.0112
Myotis septentrionalis
Site	N	H	h	S.D.	π	S.D.
Dollar Lake	18	4	0.6732	0.069	0.0219	0.0121
Fundy National Park	28	13	0.881	0.0482	0.0278	0.0148
Kejimkujik National Park	29	9	0.8399	0.0409	0.0353	0.0184
Nuttby	21	12	0.9143	0.0409	0.0312	0.0167
TOTAL (SUMMERING)	96	30	0.92	0.0154	0.0312	0.016
Berryton Cave	17	11	0.9044	0.0572	0.0296	0.0161
Cave of Bats	25	13	0.9167	0.0357	0.0314	0.0166
Cheverie Cave	25	17	0.9633	0.0208	0.0366	0.0203
Glenelg Mine	15	10	0.9429	0.0403	0.0344	0.0187
Hayes Cave	43	19	0.8693	0.0409	0.024	0.0128
Howes Cave	38	18	0.9161	0.0282	0.0286	0.015
Lake Charlotte Mine	31	11	0.8753	0.0358	0.0272	0.0145
Lear Shaft	31	13	0.7656	0.0796	0.0208	0.0113
Minasville Cave	19	17	0.9825	0.0259	0.0383	0.0203
Rawdon Mine	53	20	0.9318	0.0157	0.0364	0.0187
Whites Cave	22	12	0.9437	0.0245	0.0358	0.0189
TOTAL (SWARMING)	319	85	0.9404	0.0089	0.0327	0.0166
TOTAL (ALL SITES)	415	98	0.939	0.0076	0.0324	0.0165
