# Supplementary material for: Population Genetic Structure Within and among Seasonal Site Types in the Little Brown Bat (Myotis lucifugus) and the Northern Long-Eared Bat (M. septentrionalis)
Source: PLoS One. 2015 May 5;10(5):e0126309. doi: 10.1371/journal.pone.0126309 (PMC4420266; doi:10.1371/journal.pone.0126309)
Supplement: S5 Table — Site numbers correspond with Fig 1. Pairwise F ST values are located above diagonal and relative p-values are below the diagonal. Bolded values indicate statistically significant values after Bonferroni correction. (XLSX) [file pone.0126309.s005.xlsx]

## Sheet: MYLU Summer
Myotis lucifigus Summering sites
	Annapolis Royal	Antigonish	Earltown	Martock	Mill Village	Mineville	New Russell	Caledonia	Rawdon House	Rawdon Hall	Renfrew	Tatamagouche	Waverly	West Chezzetcook
Annapolis Royal		0.07663	0.17075	0.05129	0.02485	0.01559	0.01309	0.03193	0.03054	0.0207	0.14075	0.05067	0.00731	0.16439
Antigonish	0		0.14042	0.14076	0.10989	0.05545	0.06929	0.11105	0.05215	0.06568	0.09707	0.14423	0.04481	0.12472
Earltown	0	0		0.25165	0.20549	0.16163	0.1768	0.22193	0.11436	0.16465	0.22688	0.21223	0.15985	0.23657
Martock	0.02734	0	0		0.00757	0.06404	0.0442	0.12859	0.0645	0.0447	0.17023	0.07297	0.06172	0.25212
Mill Village	0.05566	0	0	0.20996		0.03813	0.00456	0.06961	0.03893	0.03404	0.14588	0.04632	0.03065	0.21058
Mineville	0.19434	0.00195	0	0.01367	0.02734		0.01008	0.07338	0.01411	5e-05	0.04456	0.08835	0.0019	0.07839
New Russel	0.24707	0.00488	0.00293	0.09473	0.33594	0.55078		0.0647	0.00673	0.01656	0.10516	0.02698	0.01452	0.13976
Caledonia	0.06641	0	0	0	0.00391	0.00488	0.05273		0.08926	0.08877	0.19274	0.11463	0.04659	0.22522
Rawdon House	0.0752	0.00488	0.00879	0.02441	0.03027	0.68164	0.5127	0.00293		0.01435	0.02585	0.08128	0.00663	0.06289
Rawdon Hall	0.12109	0.00195	0	0.05957	0.04688	0.42969	0.63574	0.00391	0.70898		0.05115	0.06937	0.00206	0.07426
Renfrew	0	0.00293	0	0	0	0.06738	0.02637	0	0.1709	0.0625		0.22497	0.08011	0.01056
Tatamagouche	0.00586	0	0	0.00195	0.00098	0.00098	0.1123	0	0.00098	0.00195	0		0.08367	0.24878
Waverly	0.29102	0.01172	0	0.03418	0.06152	0.47656	0.6416	0.04492	0.56152	0.43457	0.02148	0.00781		0.1128
West Chezzetcook	0	0	0	0	0	0.01172	0.00684	0	0.02832	0.02539	0.27441	0	0.00488
*Top diagonal FST values while bottom diagonals are p-values
*Bold Values represent significant values after Bonferroni correction
Myotis lucifigus Swarming sites
	Mine-aux-Pipistelles	Berryton Cave	Copperstream	Rawdon Mine	Cheverie Cave	Hayes Cave	Lear Shaft	Cave of Bats	Lake Charlotte Mine	Glenelg Mine	Minasville Cave	Vault Cave	Whites Cave	Howes Cave	Mount St. Hilaire
Mine-aux-Pipistelles		0.08644	0.01463	0.06041	0.10439	0.08958	0.05604	0.05131	0.05326	0.04348	0.16937	0.04939	0.03603	0.12001	-0.00651
Berryton Cave	0		0.02951	0.07056	0.00229	0.04746	0.00113	0.09977	0.0679	0.08531	0.17722	0.0083	0.01409	0.0196	0.13818
Copperstream	0.11523	0.03125		0.05322	0.03513	0.04607	0.01459	0.05674	0.04231	0.06058	0.16101	0.00018	0.01058	0.02606	0.03378
Rawdon Mine	0	0	0.00098		0.05907	0.02392	0.01851	-0.00416	0.05643	0.02022	0.02788	0.06052	0.03069	0.13343	0.08343
Cheverie Cave	0	0.31934	0.03418	0.00586		-0.00122	-0.00362	0.07391	0.0754	0.09952	0.12973	-0.00695	0.01592	-0.02226	0.16412
Hayes Cave	0	0.01953	0.01172	0.06738	0.38281		0.00458	0.01948	0.07121	0.07554	0.04623	0.01834	0.03193	0.03707	0.1356
Lear Shaft	0.00098	0.34082	0.1084	0.05957	0.47559	0.29688		0.03192	0.04438	0.0439	0.09784	0.00111	0.00491	0.03203	0.09539
Cave of Bats	0.01074	0	0.01172	0.52051	0.0166	0.18066	0.06934		0.07298	0.02926	0.01604	0.0637	0.04105	0.15468	0.06489
Lake Charlotte Mine	0.00293	0.00098	0.00586	0	0.00391	0.00293	0.00586	0.00098		0.05741	0.16172	0.04727	0.03643	0.09871	0.08
Glenelg Mine	0	0	0	0.05469	0	0	0.00488	0.04785	0		0.09027	0.08187	0.03479	0.1743	0.06235
Minasville Cave	0	0.00098	0	0.10254	0.00488	0.10742	0.00879	0.23926	0	0.00684		0.16286	0.12191	0.2736	0.21429
Vault Cave	0.00586	0.19727	0.35254	0	0.56348	0.14355	0.36133	0.0127	0.01172	0.00098	0		0.01038	-0.02235	0.0864
Whites Cave	0.00488	0.11035	0.15625	0.01953	0.13184	0.05273	0.26074	0.03223	0.01172	0.00391	0	0.17383		0.03732	0.07116
Howes Cave	0.00977	0.31543	0.23828	0.00488	0.60059	0.23242	0.18457	0.01758	0.03125	0	0.00977	0.65332	0.19238		0.1826
Mount St. Hilaire	0.5791	0	0.0498	0.00098	0	0.00195	0	0.01855	0.00098	0	0	0.00195	0.00195	0.00586
Myotis septentrionalis Summering sites
	Dollar Lake	Fundy National Park	Kejimkujik National Park	Nuttby
Dollar Lake		0.10688	0.09007	0.20139
Fundy National Park	0.00293		0.11343	0.09198
Kejimkujik National Park	0.01367	0		0.11535
Nuttby	0	0	0
Myotis septentrionalis Swarming sites
	Berryton Cave	Cave of Bats	Cheverie Cave	Glenelg Mine	Hayes Cave	Howes Cave	Lake Charlotte Mine	Lear Shaft	Minasville Cave	Rawdon Mine	Whites Cave
Berryton Cave		0.04432	0.04964	0.03493	0.01858	0.01809	0.09374	0.02489	-0.00266	0.02831	0.00943
Cave of Bats	0.03613		0.03372	-0.00733	0.03392	0.03594	0.0345	0.0793	0.01786	0.02939	0.01812
Cheverie Cave	0	0.01367		0.03105	0.06255	0.0468	0.06567	0.117	0.00202	0.02571	0.02694
Glenelg Mine	0.06348	0.60156	0.02246		0.03638	0.03221	0.04102	0.08441	0.01631	0.02883	0.0211
Hayes Cave	0.11621	0.0166	0	0.0498		0.02897	0.08952	0.01932	0.01063	0.03618	0.04323
Howes Cave	0.10352	0.00391	0	0.04688	0.0166		0.08777	0.0485	0.00773	0.01276	0.0371
Lake Charlotte Mine	0	0.03418	0	0.0459	0	0		0.13926	0.05859	0.07185	0.05526
Lear Shaft	0.11133	0.00195	0	0.00586	0.07324	0.00488	0		0.05589	0.07003	0.0788
Minasville Cave	0.40527	0.0918	0.38281	0.12793	0.17188	0.22754	0.00098	0.01953		-0.00205	0.00369
Rawdon Mine	0.03418	0.01074	0.01074	0.03027	0.00293	0.08496	0	0	0.53906		0.03004
Whites Cave	0.25098	0.10645	0.01758	0.1084	0.01562	0.00977	0.00391	0.00195	0.33203	0.00781
