# Supplementary material for: Population Genetic Structure Within and among Seasonal Site Types in the Little Brown Bat (Myotis lucifugus) and the Northern Long-Eared Bat (M. septentrionalis)
Source: PLoS One. 2015 May 5;10(5):e0126309. doi: 10.1371/journal.pone.0126309 (PMC4420266; doi:10.1371/journal.pone.0126309)
Supplement: S6 Table — Site numbers correspond with Fig 1. Bolded values indicate statistically significant values after Bonferroni correction. (XLSX) [file pone.0126309.s006.xlsx]

## Sheet: MYLU
		Swarming
	Mitochondrial Data	Berryton Cave	Cave of Bats	Cheverie Cave	Copperstream	Glenelg Mine	Hayes Cave	Howes Cave	LCM	Lear Shft	Minasville Cave	Mine-aux-Pipistrelles	Mount St. Hilaire	Rawdon Mine	Vault Cave	Whites Cave
Summer	Annapolis Royal	0.025	0.03486	0.01789	0.00059	0.04777	0.02702	0.03832	0.04056	-0.00013	0.12403	0.03067	0.05609	0.02989	-0.0029	0.01062
	Antigonish	0.11243	0.04398	0.12016	0.08836	0.01478	0.09274	0.20144	0.08344	0.06527	0.10222	0.07138	0.09535	0.04617	0.10924	0.06094
	Caledonia	0.08652	0.10222	0.08137	0.06411	0.08804	0.09751	0.12953	0.09421	0.06846	0.1844	0.08303	0.12197	0.08892	0.06816	0.05622
	Earltown	0.20981	0.15439	0.21024	0.17709	0.15337	0.17331	0.30456	0.18575	0.13678	0.21801	0.17555	0.21405	0.14651	0.19093	0.16358
	Martock	0.01205	0.12397	0.02866	0.07094	0.10558	0.07065	0.08492	0.10486	0.01085	0.18309	0.13566	0.19175	0.06853	0.05096	0.05326
	Mill Village	0.00579	0.08626	0.00303	0.04158	0.08272	0.04663	0.04039	0.07795	0.00483	0.14853	0.09948	0.14791	0.0562	0.02518	0.01372
	Mineville	0.06359	0.0048	0.04224	0.04489	0.02764	0.01613	0.09899	0.06189	0.01418	0.02599	0.06231	0.0898	-0.01106	0.05098	0.01536
	New Russell	0.01142	0.03682	-0.01168	0.02229	0.04606	-0.00417	0.01646	0.0433	-0.00696	0.08166	0.06456	0.11261	0.00506	0.00722	-0.0114
	Rawdon Hall	0.03938	0.00712	0.00954	0.04639	0.04751	-0.0135	0.07934	0.06724	-0.00325	0.02917	0.08072	0.12225	-0.00396	0.03192	0.02736
	Rawdon House	0.05543	-0.00459	0.02722	0.05376	0.03858	-0.00356	0.10061	0.07259	0.00097	0.01187	0.07876	0.11533	-0.00349	0.05	0.0241
	Renfrew	0.18177	0.03067	0.15863	0.17215	0.08176	0.08635	0.30943	0.17274	0.1074	-0.02348	0.17328	0.21179	0.03319	0.18444	0.13164
	Tatamagouche	0.03105	0.11996	0.0128	0.04789	0.13556	0.04502	-0.02036	0.08578	0.02666	0.1988	0.11489	0.16763	0.10549	0.01494	0.0384
	Waverly	0.04414	0.02631	0.03573	0.03755	0.02197	0.03207	0.1057	0.0498	0.01185	0.07215	0.05381	0.0894	0.00106	0.04172	0.01093
	West Chezzetcook	0.23478	0.03325	0.1964	0.19728	0.11341	0.09202	0.34402	0.19071	0.14814	-0.04058	0.18809	0.22462	0.05578	0.20676	0.17124
	nDNA	Berryton Cave	Cave of Bats	Cheverie Cave	Copperstream	Glenelg Mine	Hayes Cave	Howes Cave	LCM	Lear Shft	Minasville Cave	Mine-aux-Pipistrelles	Mount St. Hilaire	Rawdon Mine	Vault Cave	Whites Cave
Summer	Annapolis Royal	0.0003	0.0018	0.004	0.005	0.0101	0.0054	0.005	0.0017	0.0024	-0.0035	0.0087	0.0024	0.0061	0.0062	0.0019
	Antigonish	-0.0009	0.0017	-0.0018	-0.0008	0.0023	-0.0014	0.0032	-0.0015	-0.0013	-0.0023	0.004	-0.0014	0.0026	0.0005	0.0024
	Caledonia	-0.0011	0.0004	0.0037	0.0028	0.0049	0.0011	0.0089	0.003	-0.0021	-0.0055	0.0052	-0.0041	0.0033	0.0013	0.0008
	Earltown	-0.0028	0.0055	-0.0019	0.0067	0.0053	-0.0014	0.0009	0.002	-0.002	0.0023	0.0108	-0.0023	0.0018	0.0044	-0.0009
	Martock	-0.0014	0.0035	0.0008	0.0035	0.0035	0.0011	0.0023	0.0019	0.0002	0.0039	0.0094	-0.0057	0.0022	0.0012	0.0003
	Mill Village	0.0019	0.002	0.0004	0.0028	0.0019	0.0013	0.0051	-0.0005	-0.0001	0.0005	0.0057	-0.0015	0.0026	0.0015	0.0021
	Mineville	-0.0042	-0.0013	-0.0022	-0.0023	-0.0037	-0.0019	-0.0132	-0.0007	0.0002	0.0051	0.0026	-0.0104	-0.0023	-0.001	-0.0036
	New Russell	0.0024	-0.0003	-0.0004	0.005	0.0071	0.0015	-0.0145	0.0027	-0.0001	0.0007	0.004	-0.0088	0.0029	-0.0021	0.0034
	Rawdon Hall	0.0002	0.0034	0.0014	0.0013	0.0008	0.0009	-0.0009	-0.0011	0.0002	0.0017	0.0067	-0.0046	0.0026	0.003	0.0012
	Rawdon House	0.002	0.0031	0.0047	0.0091	0.0035	0.0038	0.002	0.0021	0.0026	0.0013	0.0059	0.0015	0.0018	0.0086	0.0059
	Renfrew	0.0003	-0.0052	0.002	0.0045	0.0008	0.0025	-0.0065	0.0041	0.002	0.0012	0.0064	0.0003	0.0019	0.0013	-0.0004
	Tatamagouche	-0.0008	-0.0034	0.0016	-0.0013	0.0017	0.0005	0.0015	0.001	0.002	0.0001	0.0032	0.0004	0.0013	0.0036	0.0022
	Waverly	-0.0023	-0.0006	0.004	0.0055	0.0015	-0.0001	-0.0125	0.0067	-0.0001	0.0021	0.0036	0.0006	0.0032	0.0044	-0.0041
	West Chezzetcook	0.0013	0	0.0033	0.0022	-0.0051	0.001	-0.0041	-0.001	0.0029	0.0075	0.0079	-0.0078	0.0036	0.004	0.0026

## Sheet: MYSE
		Swarming
	Mitochondrial Data	Berryton Cave	Cave of Bats	Cheverie Cave	Glenelg Mine	Hayes Cave	Howes Cave	LCM	Lear Shaft	Minasville Cave	Rawdon Mine	Whites Cave
Summering	Dollar Lake	0.11014	0.04028	0.13605	0.05814	0.07437	0.1155	0.10878	0.09515	0.11151	0.0949	0.10518
	FNP	0.00286	0.04395	0.0566	0.04394	0.02087	0.01216	0.09801	0.01736	0.00769	0.03023	0.03483
	KNP	0.10779	0.02219	0.07349	0.04276	0.10547	0.10657	0.04928	0.16114	0.07091	0.0819	0.05588
	Nuttby	0.088	0.07392	0.05549	0.05991	0.10457	0.08133	0.09756	0.15558	0.0495	0.0756	0.06283
	Microsatellite Data	Berryton Cave	Cave of Bats	Cheverie Cave	Glenelg Mine	Hayes Cave	Howes Cave	LCM	Lear Shaft	Minasville Cave	Rawdon Mine	Whites Cave
	Dollar Lake	-0.0057	0.0032	0.0107	0.0082	0.011	0.006	0.011	0.0029	0.0131	0.0156	0.0017
	FNP	0.0022	0.0006	0.004	-0.0022	0.0093	0.0028	0.0048	-0.0057	0.0068	0.0108	0.0029
	KNP	0.016	0.0036	0.0081	-0.0011	0.0062	0.0023	0.002	0.0032	0.0002	0.0047	0.0087
	Nuttby	0.0021	0.0006	0.0112	0.0031	0.0025	0.0065	0.0056	0.0015	0.0062	0.0077	-0.0028
